# Supplementary material for: Novel Scaffold Agonists of the α2A Adrenergic Receptor Identified via Ensemble-Based Strategy
Source: Molecules. 2024 Feb 29;29(5):1097. doi: 10.3390/molecules29051097 (PMC10934406; doi:10.3390/molecules29051097)
Supplement: Supplementary file 1 [file molecules-29-01097-s001.zip]

Archive with 1 entries (1 files):
- molecules-2886653-supplementary.pdf
